# Supplementary material for: Endometriosis Cell Spheroids Undergo Mesothelial Clearance in a Similar Manner to Ovarian Cancer Cell Spheroids
Source: Cells. 2025 May 19;14(10):742. doi: 10.3390/cells14100742 (PMC12110144; doi:10.3390/cells14100742)
Supplement: Supplementary file 1 [file cells-14-00742-s001.zip]

Archive with 1 entries (1 files):
- cells-3615757-supplementary.pptx
